# Supplementary material for: Stance Phase Detection by Inertial Measurement Unit Placed on the Metacarpus of Horses Trotting on Hard and Soft Straight Lines and Circles
Source: Sensors (Basel). 2022 Jan 18;22(3):703. doi: 10.3390/s22030703 (PMC8840150; doi:10.3390/s22030703)
Supplement: Supplementary file 1 [file sensors-22-00703-s001.zip]

Archive with 1 entries (1 files):
- sensors-1516709-supplementary.pdf
